# Supplementary material for: Photo-clenbuterol: Optical Control of β2‑Adrenergic Receptor Signaling by Photoswitchable Ligand Efficacy
Source: J Med Chem. 2025 Jun 10;68(12):12911–24. doi: 10.1021/acs.jmedchem.5c00792 (PMC12225454; doi:10.1021/acs.jmedchem.5c00792)
Supplement: Supplementary file 1 [file jm5c00792_si_001.csv]

Compound	SMILE	pKi trans	pKi PSScis	pKi shift	pEC50 trans	pEC50 PSScis	pEC50 shift	a trans	a PSScis	pKb trans	pKb PSScis	pKb shift
12a	OC(CNC(C)(C)C)C1=CC=C(/N=N/C2=CC=CC=C2)C=C1	<5.0	6.0 ± 0.1	> 1.0	N/D	N/D	N/D	0.0 ± 0.0	0.0 ± 0.0	5.3 ± 0.2	6.9 ± 0.0	1.6 ± 0.2
12b	OC(CNC(C)(C)C)C1=CC(Cl)=C(/N=N/C2=CC=CC=C2)C(Cl)=C1	<5.0	6.4 ± 0.2	> 1.4	6.7 ± 0.3	N/D	N/D	0.5 ± 0.2	0.1 ± 0.0	6.5 ± 0.5	6.9 ± 0.2	0.4 ± 0.4
12c	ClC1=CC(C(O)CNC(C)(C)C)=CC=C1/N=N/C2=CC=CC=C2	<5.0	6.8 ± 0.1	> 1.8	N/D	N/D	N/D	0.0 ± 0.0	0.0 ± 0.0	<5.0	7.4 ± 0.3	>2.4
12d	ClC1=C(/N=N/C2=C(Cl)C=CC=C2Cl)C(Cl)=CC(C(O)CNC(C)(C)C)=C1	6.0 ± 0.1	7.0 ± 0.1	1.0 ± 0.1	N/D	N/D	N/D	0.0 ± 0.0	0.0 ± 0.0	<5.0	7.0 ± 0.2	>2.0
12e	ClC1=C(/N=N/C2=CC=CC=C2)C(C#N)=CC(C(O)CNC(C)(C)C)=C1	<5.0	<5.0	N/D	N/D	N/D	N/D	0.0 ± 0.0	0.0 ± 0.0	<5.0	6.8 ± 0.2	>1.8
18	NC1=C(Cl)C=C(C(O)CNC(C)(C)C)C=C1C#N	7.7 ± 0.1	N/A	N/A	9.0 ± 0.0	N/A	N/A	0.8 ± 0.0	N/A	N/A	N/A	N/A
